# Supplementary material for: Cochlear Delay and Medial Olivocochlear Functioning in Children with Suspected Auditory Processing Disorder
Source: PLoS One. 2015 Aug 28;10(8):e0136906. doi: 10.1371/journal.pone.0136906 (PMC4552631; doi:10.1371/journal.pone.0136906)
Supplement: S1 Table — (XLSX) [file pone.0136906.s001.xlsx]

## Sheet: Sheet1
Data information: ->	Participant code		Group	SF level (noCAS)	SF level (with CAS)	tau (noCAS)	tau (with CAS)	Noise floor
	TD = Typically developing children accepted in the analysis; sAPDa = sAPD children accepted in the analysis; sAPDr = Rejected sAPD children		0 = TD; 1 = sAPD	SFOAE level in the baseline condition, without any contralateral noise	SFOAE level in the MOC condition, with contralateral noise	Group delay in the baseline condition, without any contralateral noise	Group delay in the MOC condition, with contralateral noise	Combined noisefloor of noCAS and with CAS conditions
Count	Participant code	Age	Group	SF level (noCAS)	SF level (with CAS)	tau (noCAS)	tau (with CAS)	Noise floor
1	TD1	15	0	5.12	3.19	9.97	9.9	-18.65
2	TD2	13	0	7.42	5.17	11.49	12.2	-18.92
3	TD3	10	0	13.95	11.91	10.51	10.7	-13.78
4	TD4	13	0	11.93	11.41	8.44	8.3	-13.65
5	TD5	9	0	7.38	4.14	13.48	13.5	-14.43
6	TD6	14	0	12.47	10.88	11.09	11	-19.03
7	TD7	7	0	16.2	15.29	9.93	9.9	-18.69
8	TD8	11	0	4.95	0.12	12.93	13.65	-17.14
9	TD9	13	0	3.09	0.8	12.76	13	-14.2
10	TD10	11	0	11.2	6.14	10.71	10.94	-15.63
11	TD11	13	0	8.43	6.88	10.3	9.9	-13.49
12	TD12	13	0	12.33	11.49	11.33	11.3	-17.15
13	TD13	10	0	9.3	6.66	13.14	13.3	-16.57
14	TD14	15	0	1.73	0.03	11.77	12.1	-14.95
15	TD15	16	0	-1	-4.2	13.9	14.2	-18.31
16	TD16	7	0	3.12	1.21	12.14	12.7	-21.08
17	TD17	10	0	2.3	-0.79	11.88	11.8	-16.65
18	TD18	9	0	2.83	0.71	10.92	10.8	-18.98
19	TD19	11	0	8.95	7.01	11	11.1	-20
20	TD20	12	0	8.66	7.45	10.97	10.87	-16.76
21	TD21	13	0	-4.15	-5.56	10.23	10.5	-19.75
22	TD22	10	0	9.78	7.78	9.01	9.1	-20.87
23	sAPDa1	14	1	10.11	8.59	11.53	11.8	-20.0905
24	sAPDa2	12	1	5.28	3.64	10.16	10.2	-21.831
25	sAPDa3	7	1	5.24	2.76	14.38	14.3	-20.719
26	sAPDa4	7	1	16.13	14.06	10.55	10.2	-12.9786
27	sAPDa5	12	1	13.57	12.13	12.32	12.4	-15.8381
28	sAPDa6	14	1	11.5	10.07	11.12	10.9	-9.3381
29	sAPDa7	17	1	2.21	1.21	12.54	12.3	-18.3381
30	sAPDa8	8	1	15.19	13.81	13.39	13.3	-10.6895
31	sAPDa9	8	1	9.6	9.01	11.02	10.9	-20.4952
32	sAPDa10	10	1	12.13	11.35	14.86	14.9	-20.4167
33	sAPDa11	7	1	12.04	10.09	15.7	15.7	-13.4694
34	sAPDa12	10	1	6.07	4.54	15.34	15.5	-14.2929
35	sAPDa13	9	1	-1.55	-3.22	13.16	13.5	-14.5474
36	sAPDa14	10	1	4.37	2.17	14.19	13.7	-10.6071
37	sAPDa15	8	1	17.94	16.02	11.09	10.9	-10.2952
38	sAPDa16	7	1	5.61	3.91	9.55	9.4	-13.0881
39	sAPDa17	8	1	3.5	0.89	12.1	11.9	-17.0548
40	sAPDa18	7	1	11.25	9.11	10.85	10.7	-17.05
41	sAPDa19	7	1	0.98	0.24	14.24	14.5	-10.015
42	sAPDa20	10	1	-0.9	-1.55	13.39	13.7	-16.5381
43	sAPDa21	8	1	6.12	4.86	12.13	11.8	-10.9619
44	sAPDa22	8	1	4.52	3.97	13.13	13.4	-14.9452
45	sAPDa23	13	1	14.21	13.21	14.11	14	-17.0357
	Rejected sAPD for noise floor
1	sAPDr1	11	1					-11.5
2	sAPDr2	8	1					-15.31
3	sAPDr3	7	1	Data could not be analyzed
4	sAPDr4	11	1					-13.27
5	sAPDr5	8	1					-15.88
6	sAPDr6	8	1	Data could not be analyzed
7	sAPDr7	9	1					-8.79
8	sAPDr8	8	1					-6.33
9	sAPDr9	8	1					-17.26
10	sAPDr10	8	1					-3.51
11	sAPDr11	7	1					-3.58
12	sAPDr12	9	1					-10.35
13	sAPDr13	10	1					-11.21
14	sAPDr14	7	1					-16.17
15	sAPDr15	7	1					-20.06
